# Supplementary material for: Comparative Study of Short-Term Efficacy and Safety of Radical Surgery with or without Hyperthermic Intraperitoneal Chemotherapy in Colorectal Cancer with T4 Stage: A Propensity Score Matching Analysis
Source: J Clin Med. 2023 Feb 1;12(3):1145. doi: 10.3390/jcm12031145 (PMC9917540; doi:10.3390/jcm12031145)
Supplement: Supplementary file 1 [file jcm-12-01145-s001.zip]

Archive with 1 entries (1 files):
- jcm-2134670-supplementary.pdf
